# Supplementary material for: Identification of a novel necroptosis-related classifier to predict prognosis and guide immunotherapy in breast invasive carcinoma
Source: Front Oncol. 2022 Sep 5;12:852365. doi: 10.3389/fonc.2022.852365 (PMC9484550; doi:10.3389/fonc.2022.852365)
Supplement: Supplementary file 4 [file Table_2.xlsx]

## Sheet: Sheet2
Table-S2:The necroptosis gene
BIRC2
BIRC3
CASP10
CASP8
CYLD
FADD
FAS
FASLG
LOX
MAPK8
MLKL
NOX1
OTUD7B
PGAM5
RFK
RIPK1
RIPK3
TICAM1
TLR3
TLR4
TNF
TNFAIP3
TNFRSF10A
TNFRSF10B
TNFRSF1A
TNFRSF1B
TNFSF10
TRADD
TRAF2
TRAF5
USP21
XIAP
ZBP1
