# Supplementary material for: Identification of a novel necroptosis-related classifier to predict prognosis and guide immunotherapy in breast invasive carcinoma
Source: Front Oncol. 2022 Sep 5;12:852365. doi: 10.3389/fonc.2022.852365 (PMC9484550; doi:10.3389/fonc.2022.852365)
Supplement: Supplementary file 5 [file Table_3.xlsx]

## Sheet: Sheet1
Table-S3: The Output of the Cox regression
gene	HR	coef	z	pvalue	lower	upper
FASLG	0.696721	-0.36137	-2.87321	0.00406326	0.544505	0.89149
FADD	0.757981	-0.277098	-2.39994	0.0163978	0.604475	0.950469
BIRC3	0.777297	-0.251932	-2.33235	0.0196825	0.628989	0.960575
ZBP1	0.778524	-0.250356	-2.03132	0.0422221	0.611454	0.991244
TLR3	0.81084	-0.209685	-1.95622	0.047526	0.657197	0.978485
TRAF5	0.806238	-0.215376	-1.92269	0.048051	0.647312	0.984358
RFK	0.814964	-0.204612	-1.97203	0.0486057	0.664998	0.998748
TNFRSF1B	0.840834	-0.173361	-1.73605	0.0825547	0.691368	1.02261
RIPK3	0.832276	-0.183592	-1.68858	0.0913005	0.672543	1.02995
CASP10	0.834028	-0.181489	-1.65839	0.0972383	0.67302	1.03355
FAS	0.844945	-0.168484	-1.652	0.0985356	0.691856	1.03191
CYLD	0.851271	-0.161025	-1.56513	0.117551	0.695815	1.04146
XIAP	0.852054	-0.160105	-1.53503	0.124775	0.694523	1.04532
BIRC2	0.852784	-0.159249	-1.50763	0.13165	0.693309	1.04894
TNFRSF10A	0.852295	-0.159823	-1.4952	0.134863	0.691201	1.05093
NOX1	0.849214	-0.163444	-1.46727	0.142301	0.682652	1.05642
TNFAIP3	0.874597	-0.133992	-1.29946	0.193784	0.714559	1.07048
CASP8	0.873465	-0.135287	-1.24729	0.212292	0.706188	1.08037
OTUD7B	0.882196	-0.125341	-1.15324	0.248812	0.712937	1.09164
TNFSF10	0.905182	-0.0996198	-0.944527	0.344901	0.736137	1.11304
TLR4	0.91603	-0.0877066	-0.870521	0.384016	0.751881	1.11601
TNFRSF1A	0.921137	-0.0821468	-0.775429	0.438086	0.748428	1.1337
USP21	0.924147	-0.0788841	-0.741469	0.458409	0.75021	1.13841
MLKL	0.927517	-0.0752438	-0.731171	0.464675	0.758099	1.1348
TRADD	1.07864	0.0756995	0.686456	0.492425	0.868978	1.33888
MAPK8	0.934917	-0.0672976	-0.646094	0.518219	0.762274	1.14666
RIPK1	0.939709	-0.0621852	-0.635563	0.525061	0.775728	1.13835
TRAF2	1.0612	0.0593995	0.54275	0.587302	0.856327	1.31509
LOX	1.05142	0.0501406	0.454994	0.649114	0.847174	1.3049
TICAM1	1.05349	0.0521043	0.453231	0.650383	0.840955	1.31973
PGAM5	1.04107	0.0402456	0.373606	0.708698	0.842918	1.28579
TNF	1.03164	0.0311539	0.299173	0.764808	0.841185	1.26523
TNFRSF10B	1.00896	0.00891834	0.0768956	0.938707	0.803805	1.26647
