# Supplementary material for: Identification of a novel necroptosis-related classifier to predict prognosis and guide immunotherapy in breast invasive carcinoma
Source: Front Oncol. 2022 Sep 5;12:852365. doi: 10.3389/fonc.2022.852365 (PMC9484550; doi:10.3389/fonc.2022.852365)
Supplement: Supplementary file 6 [file Table_4.xlsx]

## Sheet: Sheet2
Table-S4: The Coefficient of the Risk Factor
Gene	Coefficient
BIRC3	-0.00423291
FADD	-0.00426206
FASLG	-0.0953565
RFK	-0.00278745
TLR3	-0.00550025
TRAF5	-0.00813
